# Supplementary material for: Nucleotide, Cytogenetic and Expression Impact of the Human Chromosome 8p23.1 Inversion Polymorphism
Source: PLoS One. 2009 Dec 14;4(12):e8269. doi: 10.1371/journal.pone.0008269 (PMC2790694; doi:10.1371/journal.pone.0008269)
Supplement: Table S1 — Sizes of large inversions detected in human cell lines in fosmid-end cloning and sequencing (0.03 MB XLS) [file pone.0008269.s003.xls]

## Sheet: Hoja1
Supplementay Table 1. Sizes of large inversions detected in human cell lines in fosmid-end cloning and sequencing
Cell line					Size in Mb (observations)
ABC7	4.0 (1)	4.2 (2)			4.5 (2)		5.0 (1)
ABC8				4.4 (1)	4.5 (2)		5.0 (1)	5.1 (1)
ABC9		4.2 (9)		4.4 (1)	4.5 (4)	4.8 (1)	5.0 (2)
ABC10		4.2 (1)		4.4 (4)	4.5 (3)			5.1 (2)
ABC11	4.0 (3)	4.2 (3)	4.3 (4)	4.4 (3)	4.5 (1)	4.8 (1)	5.0 (1)	5.1 (1)
ABC12	4.0 (1)		4.3 (1)	4.4 (2)	4.5 (2)	4.8 (3)	5.0 (7)	5.1 (1)
ABC13		4.2 (1)		4.4 (2)	4.5 (1)		5.0 (3)	5.1 (2)	5.7 (1)
ABC14	4.0 (4)	4.2 (2)		4.4 (4)	4.5 (2)		5.0 (7)
G248		4.2 (2)		4.4 (1)	4.5 (2)		5.0 (3)	5.1 (2)
In bold are represented the most abundant alleles detected in the cloning process
For details about each fosmid clone and the exact sizes of the inversions see: http://mrhgsv.gs.washington.edu/
